# Supplementary material for: Proinflammatory Risk Factors in Patients with Ischemic Stroke: A Systematic Review and Meta-Analysis
Source: Antioxidants (Basel). 2025 Oct 14;14(10):1229. doi: 10.3390/antiox14101229 (PMC12561542; doi:10.3390/antiox14101229)
Supplement: Supplementary file 1 [file antioxidants-14-01229-s001.zip]

Archive with 11 entries (11 files):
- funnel_plot_atrial_fibrillation.png
- funnel_plot_diabetes.png
- funnel_plot_dyslipidemia.png
- funnel_plot_factorX.png
- funnel_plot_hypertension.png
- funnel_plot_obesity.png
- funnel_plot_smoking.png
- funnel_plot_TIA.png
- Table S1.xlsx
- Table S2.xlsx
- Table S3.xlsx
