# Supplementary material for: Proinflammatory Risk Factors in Patients with Ischemic Stroke: A Systematic Review and Meta-Analysis
Source: Antioxidants (Basel). 2025 Oct 14;14(10):1229. doi: 10.3390/antiox14101229 (PMC12561542; doi:10.3390/antiox14101229)
Supplement: Supplementary file 1 [file antioxidants-14-01229-s001.zip › Table S1.xlsx]

## Sheet: General study data
Nr. crt.	Title	Authors	Country	Year	Nr. Subjects	Mean age	Male proportion (%)	Nr. Males	Risk factors
									HT	%	Dyslipidemia	%	Smokers	%	DM II	%	Obesity	%	Alcoholics	%	Sedentary	%	AF	%	TIA	%
1.	Variations of risk factors for ischemic stroke and its subtypes in Chinese patients in Taiwan	Chung-Fen Tsai 1,2,✉, Cathie L M Sudlow 2, Niall Anderson 3, Jiann-Shing Jeng 4,✉	Taiwan	2021	4953	68	59	2922.27	3809	76.9029	1744	35.211	1455	29.3761	1838	37.1088	0	0	689	13.9108	0	0	1180	23.8239	193	3.89663
2.	Comparison of risk factors for ischemic stroke and coronary events in a population-based cohort	Iram Faqir Muhammad 1,✉, Yan Borné 1, Suneela Zaigham 1, Martin Söderholm 1,2, Linda Johnson 1,2, Margaretha Persson 1,2, Olle Melander 1, Gunnar Engström 1	Sweden	2021	1838	62	47	863.86	437	23.7758	0	0	547	29.7606	134	7.29053	0	0	0	0	0	0	0	0	0	0
3.	Patient Readmission for Ischemic Stroke: Risk Factors and Impact on Mortality	Chuang Liu, PhD, Li Luo, PhD, Xiaozhou He, PhD, Tao Wang, PhD, Xiaofei Liu, MD, and Yiyou Liu, BNS	China	2024	24355	65	49	11934	0	0	0	0	0	0	1130	4.6397	0	0	0	0	0	0	0	0	0	0
4.	Ischemic stroke subtypes: risk factors, treatments, and 1-month prognosis – The Lille, France Stroke Registry	Léonie Langanay ∙ Roberto Gonzalez Sanchez, MD ∙ Aghiles Hamroun, MD, PhD ∙ Luc Dauchet, MD, PhD ∙ Philippe Amouyel, MD, PhD ∙ Jean Dallongeville, MD, PhD ∙ Aline Meirhaeghe, PhD∙ Victoria Gauthier, PharmD, PhD	France	2024	1912	74	93	1778.16	1319	68.9854	822	42.9916	0	0	612	32.0084	0	0	0	0	0	0	382	19.9791	134	7.00837
5.	Risk Factors and Clinical Characteristics of First-ever Ischemic Stroke Caused by ICAS with Leukoaraiosis	Xiaopan Liu 1,*, Ning Wu 2,*, Jian Li 1, Meng Pang 1, Yaozhen Wang 1, Yuge Wang 3, Shuai Jia 1, Yanqiang Wang 1,✉	China	2024	504	65	63	317.52	298	59.127	55	10.9127	167	33.1349	134	26.5873	39	7.7381	142	28.1746	0	0	0	0	0	0
6.	Relationship between the cumulative exposure to atherogenic index of plasma and ischemic stroke: a retrospective cohort study	Huancong Zheng 1,2, Kuangyi Wu 1,2, Weiqiang Wu 1, Guanzhi Chen 3, Zekai Chen 4, Zefeng Cai 1, Zhiwei Cai 1,2, Yulong Lan 1,5, Shouling Wu 6,✉, Youren Chen 1,✉	China	2023	54123	49	76	41133.5	25861	47.7819	1481	2.73636	20735	38.3109	6012	11.108	13531	25.0005	19200	35.4748	46359	85.6549	0	0	0	0
7.	Modifiable and Non-Modifiable Risk Factors for Atherothrombotic Ischemic Stroke among Subjects in the Malmö Diet and Cancer Study	Anna Johansson 1,*, Isabel Drake 1, Gunnar Engström 1, Stefan Acosta 1,2	Sweden	2021	26549	58	39	10354.1	16221	61.0983	6186	23.3003	1115	4.19978	7460	28.099	3451	12.9986	16752	63.0984	8735	32.9014	0	0	0	0
8.	Risk factors affecting the 1-year outcomes of minor ischemic stroke: results from Xi’an stroke registry study of China	Zhongzhong Liu 1,2, Wenjuan Lin 3, Qingli Lu 1,2, Jing Wang 1,2, Pei Liu 1,2, Xuemei Lin 1,2, Fang Wang 1,2, Yaling Shi 1,2, Qing Wang 1,2, Guozheng Liu 1,2, Songdi Wu 1,2,3,✉	China	2020	1121	64	62	695.02	768	68.5103	77	6.86887	287	25.6021	242	21.5879	0	0	271	24.1748	0	0	54	4.81713	0	0
9.	The relationship between systemic inflammation index, systemic immune-inflammatory index, and inflammatory prognostic index and 90-day outcomes in acute ischemic stroke patients treated with intravenous thrombolysis	Fei Ma 1,#, Lulu Li 1,#, Liang Xu 1, Jiacheng Wu 2, Aimei Zhang 1, Junqi Liao 1, Jingyi Chen 1, Yunze Li 1, Li Li 1, Zhaoyao Chen 1, Wenlei Li 1, Qing Zhu 1,✉, Yuan Zhu 1,✉, Minghua Wu 1,✉	China	2023	190	70	64	121.6	128	67.3684	27	14.2105	51	26.8421	56	29.4737	0	0	28	14.7368	0	0	13	6.84211	0	0
10.	The incidence and risk factors of perioperative recurrent stroke in elderly patients with previous ischemic stroke receiving hip fracture surgery	Ping Chen 1,#, Wenhui Zhang 1,#, Ji Qi 1, Bing Yang 1, Zhirong Fan 1, Yili Chen 1, Xiubing Yu 1, Haiyun Chen 1, Haizhou Wang 1,✉	USA	2024	51	82	25	12.75	26	50.9804	0	0	0	0	21	41.1765	5	9.80392	0	0	0	0	0	0	0	0
11.	Distribution of cerebral artery stenosis and risk factors in ethnic Zhuang and Han patients with ischemic stroke in Guangxi province	Fengkun Zhou, Jingqun Tang, Pingping Li, Bao Liao, Chao Qin	China	2020	1101	63	68	748.68	789	71.6621	445	40.4178	395	35.8765	384	34.8774	0	0	323	29.337	0	0	0	0	0	0
12.	Risk Factors, Treatments, and Outcomes of Adults Aged <55 Years With Acute Ischemic Stroke With Undetermined Versus Determined Pathogenesis: A Nationwide Swiss Cohort Study	Tolga D Dittrich 1,2,*,✉, Thomas Schneider 1,*, Mira Katan 3, Andreas R Luft 4, Marie‐Luise Mono 5, Manuel Bolognese 6, Krassen Nedeltchev 7,8, Timo Kahles 7, Marcel Arnold 8, Mirjam Heldner 8, Patrik Michel 9, Emmanuel Carrera 10, Biljana Rodic 11, Carlo W Cereda 12, Nils Peters 13, Leo H Bonati 14, Susanne Renaud 15, Andrea M Humm 16, Friedrich Medlin 16, Sylvan Albert 17, Rolf Sturzenegger 17,…	Switzerland	2024	3995	48	66	2636.7	1485	37.1715	2206	55.219	1522	38.0976	416	10.413	0	0	0	0	0	0	182	4.55569	110	2.75344
13.	Clinical Application of a Novel Genetic Risk Score for Ischemic Stroke in Patients with Cardiometabolic Disease	Nicholas A Marston 1,2,*, Parth N Patel 3,*, Frederick K Kamanu 1,2, Francesco Nordio 1,2, Giorgio M Melloni 1,2, Carolina Roselli 5, Yared Gurmu 6, Lu-Chen Weng 5, Marc P Bonaca 7, Robert P Giugliano 1,2, Benjamin M Scirica 1,2, Michelle L O’Donoghue 1,2, Christopher P Cannon 2, Christopher D Anderson 8, Deepak L Bhatt 2, Philippe Gabriel Steg 9, Marc Cohen 10, Robert F Storey 11, Peter Sever 12…	International	2022	51288	66	72	36927.4	42209	82.298	30853	60.1564	9349	18.2284	21474	41.8694	0	0	0	0	0	0	14557	28.3829	7193	14.0247
14.	Cholesterol reducer and thrombolytic therapy in acute ischemic stroke patients	Nicolas Poupore 1, Dan Strat 1, Tristan Mackey 1, Katherine Brown 1, Ashley Snell 1, Thomas I Nathaniel 1,✉	USA	2020	5469	66	51	2789.19	4306	78.7347	2755	50.3748	1486	27.1713	1935	35.3812	2311	42.2564	337	6.162	0	0	924	16.8952	477	8.72189
15.	Identification of specific risk factors and predictive analytics for cardio-cerebral arterial stenosis: a comparative study utilizing framingham risk stratification insights	Gege Zhang 1, Sijie Dong 1, Fanfan Feng 3, Weihao Kan 4, Taozhen Shi 1, Hongmei Ding 2,✉, Ruiguo Dong 2,✉	China	2025	5816	66	58	3373.28	3545	60.9525	3856	66.2999	1329	22.8508	1788	30.7428	0	0	758	13.033	0	0	0	0	76	1.30674
16.	Factors associated with quality of life among newly diagnosed acute ischemic stroke patients: a community-based case-control study	Fatima Ibrahim Abdulsalam 1, Prapatsorn Somsri 2, Piyapong Papitak 2, Kittipod Tussanabunyong 2, Wisit Chaveepojnkamjorn 3, Nitikorn Phoosuwan 1,4,✉	Thailand	2024	708	59	36	254.88	0	0	0	0	81	11.4407	0	0	54	7.62712	170	24.0113	0	0	0	0	0	0
17.	Stroke History is an Independent Risk Factor for Poor Prognosis in Ischemic Stroke Patients: Results from a Large Nationwide Stroke Registry	Haiqiang Qin1,2,3,4, Penglian Wang1,2,3,4, Runhua Zhang1,2,3,4, Miaoxin Yu1,2,3,4, Guitao Zhang1,2,3,4, Gaifen Liu1,2,3,4,* and Yongjun Wang1,2,3,4,*	China	2020	12415	66	62	7658	9000	72.493	1390	11.1961	4934	39.7422	3216	25.9041	592	4.76843	1171	9.43214	0	0	0	0	0	0
18.	Sex differences and risk factors in recurrent ischemic stroke	Ji Yeon Chung1†, Bit Na Lee2†, Young Seo Kim3, Byoung-Soo Shin2 and Hyun Goo Kang2*	USA	2023	787	70	59	466	680	86.4041	542	68.8691	354	44.9809	392	49.8094	298	37.8653	333	42.3126	0	0	0	0	380	48.2846
19.	Vascular risk factors and stroke risk across the life span: A population-representative study of half a million people	Raed A Joundi1,2,3 , Scott B Patten3, Jeanne VA Williams3 and Eric E Smith2,3	Canada	2022	492400	45	49	239306	104881	21.3	0	0	99464	20.1998	36930	7.5	132948	27	0	0	0	0	0	0	0	0
20.	Risk factors for multiple recurrent ischemic strokes	Nevzat Uzuner, Gulnur Tekgol Uzuner	Turkey	2023	927	68	61	552	625	67.4218	402	43.3657	331	35.7066	297	32.0388	0	0	29	3.12837	0	0	0	0	0	0
21.	Prevalence of stroke and stroke related risk factors: a population based cross sectional survey in southwestern China	Xingyang Yi1*†, Hua Luo2, Ju Zhou1†, Ming Yu3, Xiaorong Chen3, Lili Tan4, Wei Wei2 and Jie Li1	China	2020	429	65	37	158	246	57.3427	108	25.1748	114	26.5734	94	21.9114	290	67.5991	0	0	251	58.5082	13	3.0303	0	0
22.	Stroke risk factors, subtypes and outcome in elderly Thai patients	Chatpol Samuthpongtorn1, Tul Jereerat1 and Nijasri C. Suwanwela2*	Thailand	2021	542	69	45	243	398	73.4317	316	58.3026	32	5.90406	200	36.9004	0	0	0	0	0	0	123	22.6937	14	2.58303
23.	Stroke in young adults, stroke types and risk factors: a case control study	Priscilla Namaganda1*, Jane Nakibuuka2, Mark Kaddumukasa3 and Elly Katabira4	Ughand	2022	51	36.8	43.1	22	21	41.1765	14	27.451	4	7.84314	2	3.92157	0	0	11	21.5686	0	0	0	0	0	0

## Sheet: Excluded studies eg.
Study	Reference (DOI)	Reason for exclusion
Gao Y et.al, 2024	doi: 10.1038/s41598-024-63920-0	Insufficient data for extraction
Yang C et.al, 2022	doi: 10.1371/journal.pone.0270096	Wrong study focus
Shahjouei S et.al, 2022	doi: 10.1001/jamanetworkopen.2021.36644	Wrong outcome measurement
Kim DY et.al, 2024	doi: 10.3346/jkms.2024.39.e278	Wrong study focus
Hata J et.al, 2023	doi: 10.5551/jat.RV22004	Insufficient data

## Sheet: Pooled ORs
	Risk Factor	Pooled OR	95% CI (OR)	p-value	I² (%)
	Hypertension	1.575	1.28–1.94	<0.0001	91.72
	Dyslipidemia	1.39	0.92–2.11	0.1186	96.03
	Smoking	1.56	1.09–2.23	0.0153	94.07
	Diabetes mellitus type 2	1.528	1.29–1.81	<0.0001	90.22
	Obesity	1.072	0.88–1.30	0.4862	52.74
	Chronic alcohol consumption	1.15	0.83–1.59	0.3922	88.13
	Atrial Fibrillation	1.874	1.28–2.75	0.0013	66.75
	History of TIA	1.621	1.24–2.11	0.0004	0

## Sheet: HT
Study	OR	CI95% Inferior	CI 95% Superior
1.	1.94	1.59	2.39
2.	1.31	1.26	1.37
3.
4.
5.	0.698	0.43	1.134
6.
7.	1.49	1.35	1.64
8.	0.99	0.5	1.96
9.
10.	2.49	1.26	5.02
11.	1.454	0.961	2.2
12.
13.
14.
15.
16.
17.	1.31	1.12	1.54
18.	3.71	2.2	6.25
19.	1.48	1.12	1.96
20.
21.	3.45	1.77	7.56
22.	1.485	0.905	2.436
23.	1.78	0.77	4.12
		Random-Effects Model (k = 13; tau^2 estimator: REML)
		logLik deviance AIC BIC AICc
		-6.9660 13.9320 17.9320 18.9018 19.2654
		tau^2 (estimated amount of total heterogeneity): 0.1012 (SE = 0.0585)
		tau (square root of estimated tau^2 value): 0.3181
		I^2 (total heterogeneity / total variability): 91.72%
		H^2 (total variability / sampling variability): 12.08
		Test for Heterogeneity:
		Q(df = 12) = 50.8635, p-val < .0001
		Model Results:
		estimate se zval pval ci.lb ci.ub
		0.4545 0.1069 4.2498 <.0001 0.2449 0.6641 ***
		---
		Signif. codes: 0 ‘***’ 0.001 ‘**’ 0.01 ‘*’ 0.05 ‘.’ 0.1 ‘ ’ 1
		Test for Funnel Plot Asymmetry: z = 1.0310, p = 0.3026 Limit Estimate (as sei -> 0): b = 0.2900 (CI: -0.0885, 0.6685)

## Sheet: Dyslipidemia
Study	OR	CI95% Inferior	CI 95% Superior
1.	1.42	1.22	1.64
2.
3.
4.	0.94	0.72	1.23
5.	1.08	0.61	1.91
6.
7.	1.22	1.12	1.34
8.	0.36	0.05	2.62
9.
10.
11.	1.14	0.771	1.686
12.
13.
14.	0.709	0.541	0.927
15.
16.
17.	1.86	1.11	3.11
18.	8.15	5.49	12.09
19.
20.
21.	2.03	1.42	3.96
22.	1.041	0.684	1.584
23.
	Random-Effects Model (k = 11; tau^2 estimator: REML)
	logLik deviance AIC BIC AICc
	-11.0021 22.0041 26.0041 26.6093 27.7184
	tau^2 (estimated amount of total heterogeneity): 0.4259 (SE = 0.2170)
	tau (square root of estimated tau^2 value): 0.6526
	I^2 (total heterogeneity / total variability): 96.03%
	H^2 (total variability / sampling variability): 25.17
	Test for Heterogeneity:
	Q(df = 10) = 119.3542, p-val < .0001
	Model Results:
	estimate se zval pval ci.lb ci.ub
	0.3308 0.2120 1.5606 0.1186 -0.0847 0.7463
	---
	Signif. codes: 0 ‘***’ 0.001 ‘**’ 0.01 ‘*’ 0.05 ‘.’ 0.1 ‘ ’ 1
	Test for Funnel Plot Asymmetry: z = -0.6982, p = 0.4851 Limit Estimate (as sei -> 0): b = 0.5190 (CI: -0.1675, 1.2054)

## Sheet: Smokers
Study	OR	CI95% Inferior	CI 95% Superior
1.	1.05	0.87	1.27
2.
3.
4.
5.
6.
7.
8.	1.24	1.11	2.96
9.
10.
11.	1.8	1.184	2.737
12.
13.
14.
15.
16.	2.08	1.2	3.6
17.	1.34	1.05	1.71
18.	5.11	3.65	7.16
19.	1.72	1.4	2.13
20.
21.	1.48	1.34	1.64
22.	0.545	0.198	1.506
23.
		Random-Effects Model (k = 9; tau^2 estimator: REML)
		logLik deviance AIC BIC AICc
		-6.9000 13.8001 17.8001 17.9590 20.2001
		tau^2 (estimated amount of total heterogeneity): 0.2576 (SE = 0.1497)
		tau (square root of estimated tau^2 value): 0.5075
		I^2 (total heterogeneity / total variability): 94.07%
		H^2 (total variability / sampling variability): 16.87
		Test for Heterogeneity:
		Q(df = 8) = 86.0411, p-val < .0001
		Model Results:
		estimate se zval pval ci.lb ci.ub
		0.4444 0.1833 2.4240 0.0153 0.0851 0.8037 *
		---
		Signif. codes: 0 ‘***’ 0.001 ‘**’ 0.01 ‘*’ 0.05 ‘.’ 0.1 ‘ ’ 1
		Test for Funnel Plot Asymmetry: z = -0.8082, p = 0.4190 Limit Estimate (as sei -> 0): b = 0.7110 (CI: 0.0238, 1.3983)

## Sheet: DMII
Study	OR	CI95% Inferior	CI 95% Superior
1.	1.52	1.32	1.75
2.	2.18	1.88	2.53
3.	0.958	0.943	0.973
4.
5.	0.997	0.563	1.765
6.
7.	2.17	1.87	2.5
8.	1.68	0.85	3.32
9.
10.
11.	1.095	0.728	1.647
12.
13.
14.
15.
16.
17.	1.5	1.14	1.97
18.	2.01	1.23	3.28
19.	2	1.4	2.85
20.	1.56	1.12	2.19
21.	1.65	1.31	2.35
22.	1.097	0.727	1.657
23.
		Random-Effects Model (k = 13; tau^2 estimator: REML)
		logLik deviance AIC BIC AICc
		-2.8052 5.6104 9.6104 10.5803 10.9438
		tau^2 (estimated amount of total heterogeneity): 0.0719 (SE = 0.0398)
		tau (square root of estimated tau^2 value): 0.2681
		I^2 (total heterogeneity / total variability): 90.22%
		H^2 (total variability / sampling variability): 10.23
		Test for Heterogeneity:
		Q(df = 12) = 326.6468, p-val < .0001
		Model Results:
		estimate se zval pval ci.lb ci.ub
		0.4240 0.0877 4.8340 <.0001 0.2521 0.5959 ***
		---
		Signif. codes: 0 ‘***’ 0.001 ‘**’ 0.01 ‘*’ 0.05 ‘.’ 0.1 ‘ ’ 1
		Test for Funnel Plot Asymmetry: z = -0.1084, p = 0.9137
		Limit Estimate (as sei -> 0): b = 0.4399 (CI: 0.0940, 0.7857)

## Sheet: Obesity
Study	OR	CI95% Inferior	CI 95% Superior
1.
2.
3.
4.
5.	1.04	0.54	2.03
6.
7.	1	0.89	1.64
8.
9.
10.
11.
12.
13.
14.	0.745	0.572	0.971
15.
16.	1.815	0.83	3.95
17.	1.04	0.65	1.68
18.
19.	1.15	0.88	1.5
20.
21.	1.34	1.08	1.72
22.
23.
	Random-Effects Model (k = 7; tau^2 estimator: REML)
	logLik deviance AIC BIC AICc
	-0.5838 1.1677 5.1677 4.7512 9.1677
	tau^2 (estimated amount of total heterogeneity): 0.0332 (SE = 0.0384)
	tau (square root of estimated tau^2 value): 0.1823
	I^2 (total heterogeneity / total variability): 52.74%
	H^2 (total variability / sampling variability): 2.12
	Test for Heterogeneity:
	Q(df = 6) = 13.0373, p-val = 0.0424
	Model Results:
	estimate se zval pval ci.lb ci.ub
	0.0696 0.0999 0.6963 0.4862 -0.1263 0.2654
	---
	Signif. codes: 0 ‘***’ 0.001 ‘**’ 0.01 ‘*’ 0.05 ‘.’ 0.1 ‘ ’ 1
	Test for Funnel Plot Asymmetry: z = 0.6932, p = 0.4882
	Limit Estimate (as sei -> 0): b = -0.0889 (CI: -0.5860, 0.4082)

## Sheet: Alcoholism
Study	OR	CI95% Inferior	CI 95% Superior
1.	1.16	0.93	1.44
2.
3.
4.
5.	1.05	0.7	1.55
6.
7.	0.99	0.89	1.11
8.	0.7	0.31	1.59
9.
10.
11.	1.834	1.183	2.843
12.
13.
14.	1.775	0.993	3.173
15.
16.	0.493	0.31	0.79
17.	0.87	0.44	1.72
18.	2.41	1.73	3.34
19.
20.
21.
22.
23.
	Random-Effects Model (k = 9; tau^2 estimator: REML)
	logLik deviance AIC BIC AICc
	-5.8384 11.6767 15.6767 15.8356 18.0767
	tau^2 (estimated amount of total heterogeneity): 0.1924 (SE = 0.1222)
	tau (square root of estimated tau^2 value): 0.4386
	I^2 (total heterogeneity / total variability): 88.13%
	H^2 (total variability / sampling variability): 8.43
	Test for Heterogeneity:
	Q(df = 8) = 46.3360, p-val < .0001
	Model Results:
	estimate se zval pval ci.lb ci.ub
	0.1418 0.1657 0.8557 0.3922 -0.1829 0.4665
	---
	Signif. codes: 0 ‘***’ 0.001 ‘**’ 0.01 ‘*’ 0.05 ‘.’ 0.1 ‘ ’ 1
	Test for Funnel Plot Asymmetry: z = -0.5762, p = 0.5645
	Limit Estimate (as sei -> 0): b = 0.3470 (CI: -0.4372, 1.1312)

## Sheet: AF
Study	OR	CI95% Inferior	CI 95% Superior
1.
2.
3.
4.	1.59	1.13	2.24
5.
6.
7.
8.	1.69	0.52	5.48
9.
10.
11.
12.
13.
14.	1.859	1.098	3.149
15.
16.
17.
18.
19.
20.
21.	1.28	0.97	2.25
22.	3.466	2.256	5.324
23.
	Random-Effects Model (k = 5; tau^2 estimator: REML)
	logLik deviance AIC BIC AICc
	-2.2350 4.4699 8.4699 7.2425 20.4699
	tau^2 (estimated amount of total heterogeneity): 0.1177 (SE = 0.1317)
	tau (square root of estimated tau^2 value): 0.3430
	I^2 (total heterogeneity / total variability): 66.75%
	H^2 (total variability / sampling variability): 3.01
	Test for Heterogeneity:
	Q(df = 4) = 11.9357, p-val = 0.0178
	Model Results:
	estimate se zval pval ci.lb ci.ub
	0.6287 0.1952 3.2212 0.0013 0.2462 1.0112 **
	---
	Signif. codes: 0 ‘***’ 0.001 ‘**’ 0.01 ‘*’ 0.05 ‘.’ 0.1 ‘ ’ 1
	Test for Funnel Plot Asymmetry: z = -0.0550, p = 0.9562
	Limit Estimate (as sei -> 0): b = 0.6542 (CI: -0.3436, 1.6520)

[truncated: 1 more sheets: TIA]
