# Supplementary material for: Proinflammatory Risk Factors in Patients with Ischemic Stroke: A Systematic Review and Meta-Analysis
Source: Antioxidants (Basel). 2025 Oct 14;14(10):1229. doi: 10.3390/antiox14101229 (PMC12561542; doi:10.3390/antiox14101229)
Supplement: Supplementary file 1 [file antioxidants-14-01229-s001.zip › Table S2.xlsx]

## Sheet: Sheet1
Study (Author, year; Ref.)	Design	Selection				Comparability		Outcome/ Exposure			Total NOS Score (0–9)	Quality Category	Notes / Key confounders adjusted
		S1	S2	S3	S4	C1	C2	O1/E1	O2/E2	O3/E3
Tsai CF et.al, 2021 [32]	Cohort		★	★		★	★	★			5	Moderate	Single-center stroke registry; outcome present at baseline; adjusted for age, sex, vascular risk factors; no follow-up
Muhammad IF et.al, 2021 [33]	Cohort	★	★	★	★	★	★	★	★	★	9	High	Population-based cohort; stroke-free at baseline; exposures from records/questionnaires; adjusted for age, sex, HT, DM, smoking; outcomes via national registry (ICD codes); long follow-up with complete registry linkage.
Liu C et.al, 2024 [34]	Cohort	★	★	★	★	★	★	★	★	★	9	High	Population-based multi-centre cohort; incident readmissions; adjusted for age, sex, comorbidities; outcome via administrative data; 4-year follow-up; complete data linkage.
Langanay L et.al, 2024 [35]	Cohort		★	★		★	★	★			5	Moderate	Single-center stroke registry; all patients had stroke at baseline; adjusted for age, sex, vascular factors; outcomes assessed via registry; no follow-up duration reported.
Liu X et.al, 2024 [36]	Cross-sectional										Narrative appraisal	Narrative appraisal	Single-center retrospective study; exposures from imaging (MRI/CTA/DSA); adjusted for age, sex, vascular risk factors; no outcome or follow-up available; NOS not applicable; described narratively only
Zheng H et.al, 2023 [37]	Cohort	★	★	★	★	★	★	★	★	★	9	High	Population-based prospective cohort; cumulative AIP from serial exams; incident ischemic stroke outcome; adjusted for age, sex, and vascular confounders; long follow-up with near-complete retention
Johansson A et.al, 2021 [38]	Cohort	★	★	★	★	★	★	★	★	★	9	High	Population-based community cohort (Malmö); incident atherothrombotic stroke; exposures via validated questionnaires/baseline exams; adjusted for age, sex, and vascular risk factors; long follow-up (21.2 years); minimal losses
Liu Z et.al, 2020 [39]	Cohort	★	★	★		★	★	★	★	★	8	High	Multicentre Xi’an stroke registry; minor ischemic stroke cohort; exposures from clinical/registry data; adjusted for age, sex, and vascular risk factors; 1-year follow-up; 10.5% lost but sensitivity analysis supports adequacy
Ma F et.al, 2023 [40]	Retrospective		★	★	★	★	★	★	★		7	High	Single-center cohort; exposures from blood tests within 24 h (SIRI, SII, IPI); adjusted for age, sex, NIHSS and comorbidities; 90-day mRS outcome; no data on follow-up losses
Chen P et.al, 2024 [41]	Retrospective	★	★	★	★	★	★	★			7	High	Nationwide inpatient sample (NIS); propensity-matched; exposure/outcome via ICD-10 codes; adjusted for demographics and comorbidities; perioperative outcome window; no data on long-term follow-up losses
Zhou F et.al, 2020 [42]	Cross-sectional										Narrative appraisal	Narrative appraisal	Single-hospital descriptive stroke patient cohort; exposures via CTA; adjusted for age, sex, and vascular risk factors; no comparator or follow-up; cross-sectional; NOS not applicable; described narratively only
Dittrich TD et.al, 2024 [43]	Cohort	★		★		★	★	★	★	★	7	High	Swiss Stroke Registry (nationwide); exposures classified by TOAST; adjusted for age, sex, and vascular risk factors; 3-month recurrence and mRS outcome; registry-based follow-up with minimal losses; comparator groups all stroke patients (no true non-exposed cohort)
Marston NA et.al, 2022 [44]	Cohort		★	★		★	★	★	★		7	High	Trial-based pooled cohort; ischemic stroke endpoint adjudicated; adjusted for age, sex, vascular comorbidities; median follow-up ~2.5 years; some participants had prior stroke at baseline (no S4)
Poupore N et.al, 2020 [45]	Retrospective	★		★		★	★				4	Moderate/Low	Single-center retrospective, cross-sectional; evaluated prior statin use and rtPA outcomes; exposure data from medical records; age/sex controlled; no non-exposed cohort, no follow-up
Zhang G et.al, 2025 [46]	Cross-sectional										Narrative appraisal	Narrative appraisal	Single-center retrospective comparative study; stenosis by CTA (WASID/NASCET); adjusted for age, sex, HTN, DM, smoking, stroke history; no non-exposed group; cross-sectional, no follow-up; NOS not applicable; described narratively only
Abdulsalam FI et.al, 2024 [47]	Cross-sectional										Narrative appraisal	Narrative appraisal	Case–control design; NOS not applicable; described narratively only
Qin H et.al, 2020 [48]	Cohort	★		★		★	★	★	★	★	7	High	Registry-based stroke cohort; all patients had stroke at baseline, thus no non-exposed group and S4 not applicable; exposure well defined; adjusted for age, sex, vascular comorbidities; outcome adjudicated by imaging; follow-up adequate
Chung JY et.al, 2023 [49]	Retrospective		★	★	★	★	★	★	★		7	High	Hospital-based stroke cohort; exposure = prior stroke; outcome = recurrence within 21 days; adjusted for age, sex, and vascular comorbidities; outcome confirmed clinically/imaging; follow-up adequate (21 days), losses not reported
Joundi RA et.al, 2022 [50]	Cross-sectional										Narrative appraisal	Narrative appraisal	Population-representative CCHS cohort; free from prior stroke at baseline; vascular risk factors via survey/admin data; adjusted for sociodemographics; incident stroke via registry over median 8.3 years; complete follow-up; NOS not applicable; described narratively only
Uzuner N et.al, 2023 [51]	Retrospective			★		★	★	★	★	★	6	Moderate	Single-center retrospective cohort; no non-exposed group; exposure = vascular factors from records; outcome = recurrent ischemic stroke confirmed clinically; adjusted for age, sex, vascular comorbidities; follow-up 9 years; losses excluded from analysis
Yi X et.al, 2020 [52]	Cross-sectional										Narrative appraisal	Narrative appraisal	Population-based cross-sectional survey; community sampling (≥40 yrs); exposures and outcomes via in-person interviews and clinical verification; logistic regression adjusted for age, sex, and vascular risk factors; no follow-up—NOS not applicable; described narratively only
Samuthpongtorn C et.al, 2021 [53]	Cross-sectional										Narrative appraisal	Narrative appraisal	Single-center retrospective cohort of acute ischemic stroke/TIA patients; exposures and outcomes from medical records (NIHSS, mRS, death, LOS); adjusted for age, sex, vascular risk factors; no non-exposed group; follow-up limited to hospitalization; NOS not applicable; described narratively only
Namaganda P et.al, 2022 [54]	Case-control	★	★			★	★	★	★		6	Moderate	Case–control design; matched controls; exposures via CT-confirmed stroke vs surgical outpatient controls; conditional logistic regression (matched age/sex);
Legend:
Scoring: One star (★) per item; up to 2★ for Comparability. Maximum 9★ per study.
Selection (S1–S4):
S1: Representativeness of the exposed cohort / Adequate case definition
S2: Selection of the non-exposed cohort / Representativeness of the cases
S3: Ascertainment of exposure (e.g., medical records, structured interview)
S4: Demonstration that outcome of interest was not present at study start / Adequacy of control selection
Comparability (C1–C2):
C1: Study controls for age/sex (mandatory for 1★)
C2: Study controls for ≥1 additional key confounder (e.g., hypertension, diabetes, smoking, dyslipidemia)
Outcome/Exposure (O1–O3 ):
O1: Assessment of outcome (validated records, registry, independent blind assessment)
O2: Follow-up long enough for outcomes to occur (≥6–12 months for stroke)
O3: Adequacy of follow-up (≥80% follow-up or clearly described losses)
Exposure (E1–E3, case–control studies):
E1: Ascertainment of exposure (e.g., structured interview, medical records)
E2: Same method of ascertainment for cases and controls
E3: Non-response rate (cases and controls) clearly described and acceptable
Quality categories: High (7–9), Moderate (4–6), Low (≤3).
