# Supplementary material for: Proinflammatory Risk Factors in Patients with Ischemic Stroke: A Systematic Review and Meta-Analysis
Source: Antioxidants (Basel). 2025 Oct 14;14(10):1229. doi: 10.3390/antiox14101229 (PMC12561542; doi:10.3390/antiox14101229)
Supplement: Supplementary file 1 [file antioxidants-14-01229-s001.zip › Table S3.xlsx]

## Sheet: Dyslipidemia
No.	Study	Definition of dyslipidemia
1.	Tsai 2021 (Taiwan) [34]	history of dyslipidemia or lipid-lowering therapy or total cholesterol/triglycerides ≥200 mg/dL
2.	Langanay 2024 (Lille Registry) [37]	history of dyslipidemia and/or current treatment (dietary or pharmacologic); no numeric cut-offs reported
3.	Liu X 2024 (ICAS + leukoaraiosis) [38]	recorded as vascular risk factor (clinical diagnosis/medication); no laboratory thresholds specified
4.	Johansson 2021 (Malmö Diet & Cancer Study) [40]	from registry/medical records and medication use at baseline; no explicit laboratory thresholds
5.	Liu Z 2020 (Xi’an Stroke Registry) [41]	from medical records; not further defined in terms of lipid values
6.	Zhou 2020 (Guangxi, China) [44]	history of hyperlipidemia and/or current treatment; no cut-offs specified
7.	Dittrich 2024 (Swiss Stroke Registry, <55 y) [45]	from registry entries (diagnosis and/or lipid-lowering medication); no numeric cut-offs reported
8.	Poupore 2020 (Statins & rtPA) [47]	use of lipid-lowering therapy (statins) prior to admission; no laboratory definition
9.	Zhang 2025 (BMC Neurology) [48]	reported as a comorbidity (clinical diagnosis/medication); no numeric cut-offs specified
10.	Qin 2020 (China National Stroke Registry) [50]	LDL-C ≥130 mg/dL, HDL-C <40 mg/dL (men) or <50 mg/dL (women), triglycerides ≥150 mg/dL, or lipid-lowering therapy
11.	Chung 2023 (Korea, recurrent stroke) [51]	reported as comorbidity (diagnosis/medication); no thresholds reported
12.	Samuthpongtorn 2021 (Elderly Thai) [55]	reported from clinical records at admission; no laboratory criteria provided
